# Supplementary material for: The transport function of the human lymphatic system—A systematic review
Source: Physiol Rep. 2023 Jun 2;11(11):e15697. doi: 10.14814/phy2.15697 (PMC10238785; doi:10.14814/phy2.15697)
Supplement: Supplementary file 1 — Appendix S1 [file PHY2-11-e15697-s001.zip]

Archive with 3 entries (3 files):
- PHY2_15697_PHYSREP-2023-03-019-s01.docx
- PHY2_15697_PHYSREP-2023-03-019-s02.docx
- PHY2_15697_PHYSREP-2023-03-019-s03.docx
